# Supplementary material for: Longevity Estimates of Canary Palms and Dragon Trees via Radiocarbon Dating: Initial Results
Source: Plants (Basel). 2023 Dec 22;13(1):45. doi: 10.3390/plants13010045 (PMC10780642; doi:10.3390/plants13010045)
Supplement: Supplementary file 1 [file plants-13-00045-s001.zip]

Archive with 1 entries (1 files):
- plants-2771618-supplementary.pdf
